# Supplementary material for: Surface Structure of Polar Silver Iodide (0001) in Various Liquids: No Indication for a Surface Reconstruction
Source: Chemphyschem. 2026 Apr 19;27(7):e202500904. doi: 10.1002/cphc.202500904 (PMC13092326; doi:10.1002/cphc.202500904)
Supplement: Supplementary file 1 — Supplementary Material [file CPHC-27-e202500904-s001.zip]

Archive with 20 entries (20 files):
- S22_dodecane(000-1)I.mp4
- S23_dodecane(000-1)I.mp4
- S2_water(0001)Ag.mp4
- S3_water(0001)Ag.mp4
- S4_water(0001)Ag.mp4
- S24_dodecane(000-1)I.mp4
- cphc70344-sup-0001-SuppData-S1.pdf
- S5_water(0001)Ag.mp4
- S7_water(000-1)I.mp4
- S8_water(000-1)I.mp4
- S9_01M_NaCl(0001)Ag.mp4
- S10_01M_NaCl(0001)Ag.mp4
- S11_1M_NaCl(0001)Ag.mp4
- S12_01M_NaCl(000-1)I.mp4
- S13_1M_NaCl(000-1)I.mp4
- S16_dodecane(0001)Ag.mp4
- S17_dodecane(0001)Ag.mp4
- S18_dodecane(0001)Ag.mp4
- S19_dodecane(0001)Ag.mp4
- S20_dodecane(0001)Ag.mp4
